# Supplementary material for: Influential Factors of Masticatory Performance in Older Adults: A Cross-Sectional Study
Source: Int J Environ Res Public Health. 2021 Apr 18;18(8):4286. doi: 10.3390/ijerph18084286 (PMC8072885; doi:10.3390/ijerph18084286)
Supplement: Supplementary file 1 [file ijerph-18-04286-s001.zip]

Archive with 1 entries (1 files):
- ijerph-1186156-supplementary.pdf
